# Supplementary material for: Development and validation of four ferroptosis-related gene signatures and their correlations with immune implication in hepatocellular carcinoma
Source: Front Immunol. 2022 Oct 11;13:1028054. doi: 10.3389/fimmu.2022.1028054 (PMC9592986; doi:10.3389/fimmu.2022.1028054)
Supplement: Supplementary file 1 [file DataSheet_1.zip]

Archive with 7 entries (6 files):
- Supplementary materials-qPCR/
- Supplementary materials-qPCR/HCC1.tad2
- Supplementary materials-qPCR/HCC2.tad2
- Supplementary materials-qPCR/HCC3.tad2
- Supplementary materials-qPCR/HCC4.tad2
- Supplementary materials-qPCR/q-PCR.pzfx
- Supplementary materials-qPCR/表达数据.xlsx
