# Supplementary material for: Development and validation of four ferroptosis-related gene signatures and their correlations with immune implication in hepatocellular carcinoma
Source: Front Immunol. 2022 Oct 11;13:1028054. doi: 10.3389/fimmu.2022.1028054 (PMC9592986; doi:10.3389/fimmu.2022.1028054)
Supplement: Supplementary file 1 [file DataSheet_1.zip › Supplementary materials-qPCR/表达数据.xlsx]

## Sheet: Sheet1
G6PD			HELLS			RRM2			STMN1
20.62	29.48	1.06406	22.52	31.08	0.919143	18.91	26.51	0.910632	21.2	28.3	0.928312
20.84	29.52	1.03496	22.68	31.01	0.964839	18.5	26.41	0.975992	20.94	28.24	0.967733
20.68	29.72	0.900985	22.45	30.8	1.11602	18.56	26.22	1.11338	21.04	28.05	1.10395
18.74	26.54	2.05562	20.5	28.32	1.61518	17.9	24.16	2.67266	19.54	25.94	1.58668
18.8	26.46	2.17283	20.86	28.42	1.50702	17.92	24.37	2.31061	19.31	25.71	1.86092
18.63	26.5	2.11341	20.45	28.31	1.62641	17.76	24.21	2.58162	19.57	25.85	1.68882
20.32	29.18	0.896005	22.32	30.36	1.12962	18.71	26.81	1.11705	21.4	27.5	0.841864
20.54	29.22	0.871503	22.48	30.55	0.990228	18.5	26.91	1.04224	21.24	27.24	1.00811
20.48	28.72	1.23249	22.437	30.72	0.880157	18.65	27.22	0.840714	21.3	27.05	1.15002
18.24	26.9	2.14094	20.7	28.33	1.33499	17.4	24.56	2.43348	19.24	24.24	1.9163
18.1	26.5	2.4593	20.5	27.9	1.79855	17.52	24.87	1.96295	19.31	24.21	1.95657
18.33	27.1	1.62253	20.67	28.15	1.51239	17.56	24.77	2.10383	19.17	24.45	1.65672
20.52	29.36	1.12962	21.32	30.36	1.12962	19.21	25.81	0.872529	21.21	27.73	1.01196
20.65	29.55	0.990228	21.54	30.55	0.990228	19.1	25.91	0.814099	21.1	27.87	0.918375
20.47	29.72	0.880157	21.48	30.72	0.880157	19.25	25.22	1.31337	21.25	27.65	1.06966
18.24	26.33	1.98963	19.24	27.63	1.60492	18.4	23.56	2.56675	19.4	25.16	1.85809
18.3	25.9	2.68049	19.1	27.9	1.33099	18.52	23.87	2.07045	19.52	25.37	1.60639
18.46	26.15	2.25402	19.33	27.55	1.69643	18.56	23.77	2.21905	19.56	25.21	1.7948
		0.896005			1.12962			0.910632			1.01196
		0.871503			0.990228			0.975992			0.918375
		1.23249			0.880157			1.11338			1.06966
		1.98836			1.39716			2.87111			1.88403
		2.10173			1.33099			2.48218			1.74572
		2.04426			1.11922			2.77331			2.09046
